# Supplementary material for: Spatiotemporal gait characteristics in patients with COPD during the Gait Real-time Analysis Interactive Lab-based 6-minute walk test
Source: PLoS One. 2017 Dec 28;12(12):e0190099. doi: 10.1371/journal.pone.0190099 (PMC5746246; doi:10.1371/journal.pone.0190099)
Supplement: S6 Appendix — (XLSX) [file pone.0190099.s006.xlsx]

## Sheet: Total Sample
Subject	Group (0=COPD, 1=Healthy)	Age (years)	Gender (0=male, 1=female)	Weight (kg)	Height (m)	BMI (kg/m2)	FEV1/FVC	FEV1%pred	Smoking status (0=never smoker, 1=former smoker, 2=current smoker)	GOLD group (0=none,1=mild, 2=moderate, 3=severe, 4=very severe)	6MWD (m)	Walking speed (m/s)	Cadence(steps/min)	Double support time (s)	Stride time (s)	Stride length (m)	Step width (m)	L step time (s)	L stance time (s)	L swing time (s)	L step length (m)	R step time (s)	R stance time (s)	R swing time (s)	R step length (m)	COV cadence(steps/min)	COV double support time (s)	COV stride time (s)	COV stride length (m)	COV step width (m)	COV L step time (s)	COV L stance time (s)	COV L swing time (s)	COV L step length (m)	COV R step time (s)	COV R stance time (s)	COV R swing time (s)	COV R step length (m)	SpO2 PRE (%)	SpO2 POST (%)	HR PRE (bpm)	HR POST (bpm)	Dyspnoea PRE	Dyspnoea Post	Fatigue PRE	Fatigue POST
GAIT001	0	52	1	49.3	1.64	18.3	28.8	35.74	2	3	427.3	1.49	126.93	0.22	0.95	1.41	0.14	0.46	0.59	0.36	0.71	0.48	0.57	0.37	0.7	2.73059	7.12189	1.73	3.03	19	2.27951	2.6031	2.02821	2.9577	19.3675	1.94379	2.6558	2.01484
GAIT016	0	56	1	82	1.61	31.8	31.2	26.8	2	4	425.1	1.21	108.93	0.35	1.1	1.33	0.17	0.56	0.72	0.39	0.66	0.54	0.73	0.37	0.67	2.91371	4.31749	1.74	3.01	12.28	2.0284	2.47671	2.37548	3.51744	11.8254	2.34825	2.40073	2.3174	95	91	80	89	0	3	0	2
GAIT020	0	49	0	82.6	1.81	25.4	23	34.9	2	3	503.8	1.42	112.7	0.29	1.07	1.52	0.25	0.53	0.68	0.39	0.76	0.53	0.68	0.39	0.75	2.16112	5.46439	1.57	3.87	9.94	2.23064	2.28532	2.81127	4.19018	9.46773	2.06479	2.52945	2.71839	93	95	102	142	0	5	0	3
GAIT023	0	65	0	76.8	1.66	28	40.9	65.3	2	2	506.1	1.42	115.33	0.28	1.04	1.46	0.18	0.52	0.66	0.38	0.74	0.52	0.66	0.38	0.74	1.7099	4.79705	1.2	3.82	9.17	1.61828	1.88827	1.7969	4.21292	9.6164	1.79623	1.82577	1.70004	94	71	85	125	0	4	0.5	1
GAIT025	0	68	1	47.1	1.56	19.5	40.6	48.8	2	3	461.4	1.33	128.11	0.21	0.94	1.24	0.11	0.47	0.57	0.37	0.61	0.47	0.57	0.36	0.63	2.37151	6.67227	1.93	4.89	21.89	2.15524	2.60749	1.92753	5.00238	21.2002	2.46223	2.6522	1.91271	95	98	70	77	2	3	1	4
GAIT026	0	56	1	45.7	1.65	16.8	33	34.4	3	3	584	1.6	138.92	0.19	0.86	1.41	0.14	0.44	0.51	0.35	0.7	0.42	0.54	0.32	0.68	2.47399	7.79402	1.29	2.42	11.89	1.612	2.4615	1.5848	3.4547	11.5595	1.94777	2.14326	1.66737	96	98	70	86	0.5	1	0.5	1
GAIT029	0	61	0	116.7	1.72	39.3	45.3	60.8	1	2	493.2	1.43	131.23	0.29	0.93	1.27	0.25	0.47	0.59	0.32	0.66	0.45	0.62	0.3	0.65	4.00233	8.50068	2.95	7.25	6.16	3.59337	4.58663	2.55997	7.56135	6.22735	3.75627	4.65525	2.50834	95	97	64	80	2	7	2	7
GAIT031	0	52	1	48.7	1.64	18.2	22.4	25.2	2	4	441.7	1.25	111.46	0.27	1.08	1.35	0.17	0.55	0.66	0.41	0.67	0.53	0.68	0.4	0.67	2.85807	8.57958	1.91	2.44	21.81	2.69656	2.70953	2.56317	3.13524	22.1721	2.29128	2.99279	2.14963	94	84	89	114	0	8	0	8
GAIT034	0	72	0	93.7	1.91	25.7	28.5	30.6	2	3	428.6	1.27	106.12	0.34	1.13	1.43	0.14	0.55	0.74	0.39	0.45	0.58	0.73	0.4	0.98	3.98055	7.06786	2.49	5.49	27.58	2.99263	3.59713	2.43198	10.5276	28.2882	3.01259	3.65092	2.32442	94	89	85	107	0	9	0	0
GAIT037	0	59	1	42.6	1.58	17.1	29.2	36.6	2	3	461	1.29	116.98	0.25	1.03	1.32	0.15	0.52	0.63	0.4	0.68	0.51	0.65	0.38	0.65	2.66382	4.90885	1.65	2.17	10.41	2.10892	2.67043	2.04779	2.45603	9.90956	2.21898	2.11466	2.64008	96	97	101	116	0.5	3	0.5	2
GAIT040	0	65	0	120	1.84	35.4	44.4	51.2	2	2	444.9	1.3	103.87	0.35	1.15	1.51	0.2	0.57	0.75	0.4	0.77	0.58	0.75	0.41	0.74	3.65714	7.35291	2.72	5.3	22.15	2.96833	3.93252	3.02785	5.51374	21.8216	4.06955	3.66164	2.89696	95	90	89	98	2	3	1	2
GAIT042	0	59	1	60.9	1.68	21.7	43	45.4	2	3	516.3	1.45	120.29	0.26	1	1.45	0.13	0.5	0.64	0.36	0.74	0.49	0.62	0.37	0.71	2.24381	5.95184	1.59	3.69	24	2.04877	2.52247	1.56897	3.56761	23.7405	2.13436	2.50222	1.95683	95	91	86	103	0	3	0.5	3
GAIT043	0	61	1	74.3	1.61	28.7	54.6	87.5	2	1	580.5	1.57	138.05	0.26	0.87	1.33	0.18	0.44	0.56	0.31	0.68	0.43	0.57	0.3	0.68	3.30237	6.25584	2.61	4.76	12.19	3.43499	3.05307	3.45495	5.74977	14.2816	3.06334	3.04214	3.2848	94	98	82	105	1	2	0.5	3
GAIT044	0	75	0	75.7	1.61	29.4	43	46.2	2	3	451	1.27	123.68	0.3	0.96	1.23	0.2	0.48	0.64	0.33	0.62	0.49	0.63	0.34	0.61	4.23968	5.94395	3.39	3.36	11.43	3.97375	4.22441	3.97064	4.00223	11.2323	4.24082	4.01218	5.01636	93	85	100	112	1	5	2	4
GAIT045	0	73	0	83	1.7	28.9	51.1	80.7	2	1	504.8	1.41	114.07	0.26	1.05	1.48	0.22	0.53	0.65	0.4	0.72	0.52	0.66	0.39	0.76	2.46466	6.51637	1.61	3.9	8.58	2.43735	2.5685	2.81091	4.42838	7.71418	2.20304	2.74692	2.17124	96	96	89	100	2	7	2	7
GAIT046	0	61	0	75.6	1.67	27.1	25.4	32.6	2	3	459.6	1.3	110.75	0.28	1.08	1.41	0.21	0.55	0.68	0.4	0.71	0.54	0.68	0.4	0.7	1.81266	4.20442	1.17	2.38	8.5	1.80181	1.74248	1.79575	2.71831	9.37486	1.5766	1.95306	2.02147	95	92	95	107	3	8	3	5
GAIT048	0	44	1	66.2	1.58	26.5	65.3	98.4	2	1	546.9	1.58	133.18	0.24	0.9	1.43	0.15	0.45	0.57	0.33	0.72	0.45	0.57	0.33	0.71	2.30134	5.95819	1.54	2.55	17.16	2.19457	2.52321	1.90475	3.28934	17.9997	2.06608	2.36471	1.85591	96	94	84	87	0.5	3	0.5	4
GAIT050	0	55	0	70.1	1.8	21.8	35	54.9	2	2	580.4	1.65	112.66	0.26	1.07	1.76	0.21	0.54	0.66	0.41	0.86	0.53	0.67	0.4	0.89	1.85754	4.44431	1.25	2.39	13.69	1.78242	1.9502	1.65051	2.57577	13.8621	1.59571	1.71482	1.80096	96	97	63	78	3	4	2	3
GAIT055	0	51	1	60.1	1.61	23.3	40.1	50.1	2	2	411.8	1.16	119.34	0.3	1.01	1.15	0.2	0.51	0.65	0.35	0.59	0.5	0.65	0.35	0.58	2.0946	7.05443	1.41	5.94	8.06	2.11365	2.53625	2.33368	6.83128	7.87845	1.92301	2.90998	2.60862	97	95	77	94	2	4	1	1
GAIT056	0	58	0	92.6	1.77	29.7	29.6	36.4	2	3	483.5	1.35	112.98	0.3	1.06	1.43	0.18	0.53	0.68	0.38	0.71	0.53	0.68	0.38	0.72	1.65711	5.1217	1.19	3.32	8.98	1.63523	2.05043	1.74202	3.37656	8.47415	1.63564	1.84494	1.53657	95	92	65	96	0.5	4	0.5	5
GAIT057	0	59	1	69.1	1.59	27.4	36.4	47.8	2	3	462.2	1.31	118.37	0.28	1.02	1.33	0.2	0.51	0.65	0.37	0.68	0.51	0.65	0.37	0.66	3.44113	7.62013	3.16	2.88	14.38	3.13579	4.12419	2.32438	2.82971	13.1309	3.58281	3.90367	2.7558	96	98	75	91	2	7	4	9
GAIT058	0	66	0	78	1.67	28	43	85.4	2	1	492.6	1.43	116.19	0.3	1.04	1.45	0.21	0.53	0.66	0.37	0.78	0.51	0.67	0.36	0.69	3.02485	6.30284	1.72	3.45	13.73	2.41685	3.00837	2.03231	4.9599	11.9164	2.63973	2.97413	1.99095	93	85	96	115	0	2	0.5	4
GAIT059	0	60	1	98.3	1.69	34.4	37.6	44.5	2	3	404.3	1.14	119.08	0.32	1.01	1.13	0.21	0.52	0.66	0.35	0.56	0.49	0.67	0.34	0.59	3.87248	9.52468	2.76	9.92	11.58	3.36572	4.26921	2.57176	10.6543	12.289	3.14781	4.37637	2.94795	97	92	84	112	2	3	2	2
GAIT060	0	63	0	63.2	1.86	18.3	35	33	3	3	362.8	1	97.18	0.32	1.24	1.24	0.27	0.63	0.77	0.47	0.63	0.61	0.79	0.44	0.61	4.86621	10.626	4.16	4.48	8.75	4.69778	5.61615	3.34559	4.55153	9.21309	4.59555	5.58411	3.5596	94	95	83	97	2	3	2	3
GAIT062	0	58	0	83.1	1.77	26.5	36.8	49.2	2	3	656.3	1.83	123.11	0.25	0.98	1.79	0.23	0.49	0.61	0.37	0.91	0.48	0.62	0.36	0.88	2.44822	5.82504	1.54	2.67	15.21	1.82057	2.26601	2.04211	3.20599	15.0877	2.4062	2.19881	2.36654	96	96	108	135	1	7	2	7
GAIT063	0	57	1	61.5	1.63	23.1	51.3	75	2	2	316.5	0.91	104.55	0.35	1.15	1.05	0.15	0.57	0.75	0.4	0.53	0.58	0.75	0.4	0.52	4.33165	12.1111	3.93	9.6	11.14	4.43106	5.85186	3.04968	9.51431	10.8927	4.53546	5.7036	2.97072	94	96	78	82	1	3	2	4
GAIT064	0	59	0	122.8	1.8	38.1	58.3	88.2	2	1	417.2	1.22	106.21	0.36	1.13	1.37	0.28	0.56	0.74	0.39	0.69	0.57	0.75	0.39	0.69	2.59568	6.38149	2.04	4.7	8.39	2.53728	3.05603	1.92142	4.8818	7.17704	2.53854	3.05393	1.78905	96	96	88	101	3	4	3	4
GAIT066	0	66	1	86.4	1.67	31	57.5	56.8	2	2	471.9	1.37	116.2	0.31	1.03	1.41	0.2	0.51	0.68	0.35	0.71	0.52	0.67	0.37	0.71	2.48539	5.47905	1.69	2.47	11.99	2.34059	2.59693	2.20999	3.3641	12.6562	2.24901	2.38951	2.06209	96	96	76	92	4	9	4	9
GAIT068	0	61	1	78	1.66	28.3	52.3	76.5	2	2	578	1.68	129.66	0.24	0.93	1.57	0.17	0.47	0.58	0.34	0.77	0.46	0.59	0.34	0.79	2.2142	4.52123	1.22	1.91	15.7	1.74129	1.79464	1.92114	2.27053	15.7374	1.69248	1.8383	1.56287	94	94	91	116	0.5	7	0.5	4
GAIT069	0	53	1	81	1.58	32.4	60.1	69.8	2	2	468.1	1.35	121.01	0.29	0.99	1.34	0.16	0.5	0.64	0.35	0.66	0.5	0.64	0.35	0.68	2.06574	4.72747	1.38	2.98	13.93	2.04954	2.02265	2.17181	3.66689	15.4161	2.06961	2.04535	2.0554	95	96	119	138	1	4	1	5
GAIT070	0	65	0	121	1.82	36.7	59.1	104.1	2	1	450.4	1.32	108.61	0.33	1.11	1.46	0.2	0.55	0.72	0.39	0.73	0.55	0.71	0.39	0.74	2.08756	4.09976	1.43	2.22	10.06	2.19539	1.97828	2.5162	2.46899	10.6195	1.92827	2.2765	1.91492	94	94	61	72	0.5	4	0.5	5
GAIT071	0	71	0	72.7	1.67	26.1	36.8	59.8	2	2	509.1	1.42	115.78	0.27	1.04	1.49	0.15	0.52	0.65	0.38	0.73	0.52	0.66	0.38	0.75	1.8916	5.16221	1.32	2.89	12.01	1.89443	1.92126	2.45488	3.81838	11.683	1.90505	1.80629	2.54047	96	90	87	70	1	7	1	6
GAIT073	0	66	0	84	1.84	24.8	29.1	36.9	2	3	445.3	1.29	112.19	0.28	1.08	1.37	0.15	0.53	0.67	0.4	0.68	0.54	0.67	0.4	0.7	3.03454	8.38748	2.54	4.3	11.35	2.92614	3.98031	1.91372	4.63892	11.5474	3.2468	3.63525	1.9186	99	96	58	69	1	7	1	5
GAIT074	0	73	0	80	1.72	27	40.6	59	2	2	475.9	1.34	118.38	0.28	1.02	1.35	0.18	0.5	0.65	0.37	0.66	0.51	0.64	0.37	0.7	2.21626	7.3169	1.59	5.16	9.56	1.99571	2.79516	2.0703	5.95793	9.55189	2.32717	2.5872	2.10932	94	84	108	119	6	8	6	8
GAIT076	0	76	0	86.7	1.72	29.2	43.3	73.3	2	2	546.4	1.63	122.56	0.27	0.98	1.58	0.18	0.49	0.62	0.35	0.8	0.49	0.62	0.35	0.79	2.03604	6.51686	1.58	4.2	14.5	2.06532	2.68072	2.61581	4.2129	16.1755	1.99972	2.54854	2.11456	93	96	54	72	0.5	4	1	7
GAIT078	0	63	0	92.5	1.74	30.7	42.5	70.7	2	2	620.3	1.75	137.33	0.27	0.87	1.53	0.15	0.44	0.57	0.3	0.77	0.44	0.57	0.3	0.76	2.99472	5.93558	2.2	2.96	22.34	2.95233	3.17684	3.03185	3.39703	22.306	2.98908	3.18207	3.0409	93	95	61	93	0.5	5	0.5	5
GAIT080	0	61	0	80.5	1.69	28.1	45.7	59.7	2	2	558.4	1.6	118.77	0.25	1.01	1.61	0.19	0.51	0.63	0.38	0.81	0.5	0.63	0.38	0.8	2.14891	4.48942	1.22	2	10.84	1.52092	1.84837	1.80093	2.27393	10.6147	1.80131	1.70246	1.92711	98	97	77	115	0.5	3	0.5	4
GAIT081	0	55	1	57.7	1.62	22	48.2	72.7	2	2	560.3	1.61	132.55	0.25	0.9	1.45	0.2	0.46	0.57	0.33	0.73	0.45	0.58	0.33	0.73	2.52128	4.53987	1.52	3.46	11.72	2.12934	2.23629	2.37174	3.78269	11.5497	2.23514	2.1924	2.3824	96	93	64	89	0.5	4	0.5	5
GAIT082	0	71	0	56.6	1.74	18.8	26.3	25.3	2	4	432.7	1.23	103.91	0.26	1.16	1.41	0.15	0.57	0.71	0.44	0.71	0.59	0.71	0.45	0.71	3.34514	7.67665	1.89	2.63	20.93	2.70697	3.30862	1.83108	3.06421	21.3356	2.78208	3.33533	2.03658	96	90	99	129	0.5	5	0.5	4
GAIT083	0	60	1	61.5	1.65	22.6	37.5	51.7	2	2	540.3	1.53	132.23	0.24	0.9	1.4	0.17	0.46	0.57	0.34	0.69	0.45	0.57	0.34	0.7	2.77451	6.23093	2.14	2.56	10.79	2.62016	3.26467	2.16499	2.75809	10.688	2.84236	2.90156	2.49592	96	96	88	128	0	7	1	7
GAIT084	0	67	0	81.5	1.77	26	22.5	26.4	2	4	498.6	1.41	116.26	0.27	1.03	1.46	0.19	0.52	0.65	0.38	0.72	0.51	0.66	0.38	0.74	3.98051	7.49698	2.61	3.54	14.11	4.32362	4.2678	3.59413	4.47964	14.5773	3.72979	4.68854	3.06277	94	88	105	124	3	7	4	7
GAIT086	0	66	0	85.2	1.59	33.8	35.2	39.4	2	3	549.1	1.55	129.51	0.27	0.93	1.43	0.17	0.47	0.6	0.33	0.74	0.46	0.61	0.32	0.7	2.43773	4.96264	1.5	2.14	16.14	2.18344	2.21762	1.97438	2.32688	17.3223	1.87685	2.18044	1.97232	94	88	102	120	3	5	3	8
GAIT087	0	69	0	89	1.69	31.2	37.8	63.6	2	2	567.7	1.66	121.44	0.28	1	1.63	0.27	0.49	0.64	0.35	0.81	0.49	0.63	0.35	0.83	2.47522	5.74285	1.65	3.39	10.03	2.25968	2.95209	1.84174	4.27843	10.4142	2.6485	2.95625	1.99041	95	85	81	112	1	8	1	6
GAIT088	0	61	0	86	1.76	27.8	44.2	74	2	2	636.2	1.84	122.85	0.27	0.98	1.79	0.23	0.5	0.62	0.36	0.92	0.48	0.63	0.35	0.88	3.35732	4.33722	1.49	3.79	11.14	1.85946	1.91119	1.90988	3.62074	11.1599	1.85588	2.05772	1.78229	94	94	105	133	2	8	3	8
GAIT090	0	64	0	73.9	1.86	21.36	32.6	57.3	2	2	504.7	1.42	113.09	0.27	1.07	1.51	0.25	0.52	0.67	0.39	0.75	0.54	0.66	0.41	0.76	2.72533	6.28045	1.63	3.41	8.59	2.26546	2.76813	2.17848	3.82557	8.10464	2.10705	2.60812	2.0803	94	94	96	118	0.5	2	0.5	2
GAIT091	0	56	0	96.7	1.85	28.25	57.1	84.78	2	1	430.3	1.25	110.2	0.33	1.1	1.36	0.16	0.54	0.72	0.37	0.66	0.55	0.7	0.39	0.71	4.67864	13.0053	4.81	11.22	17.59	5.24384	6.41696	2.29251	10.5919	16.84	4.41066	6.69192	2.142	93	90	72	106	3	3	5	4
GAIT093	0	57	0	92.4	1.84	27.29	48.3	65.75	2	2	541.7	1.55	118.6	0.31	1.01	1.56	0.17	0.5	0.67	0.34	0.79	0.51	0.66	0.36	0.78	2.40635	3.97058	1.07	3.77	10.93	1.76527	1.5466	2.15669	3.79294	10.6475	1.83009	1.68101	2.11279	96	95	75	91	0	3	0	3
GAIT095	0	60	0	89	1.77	28.41	40.4	61.86	3	2	551.5	1.6	122.82	0.27	0.98	1.55	0.23	0.51	0.61	0.36	0.8	0.47	0.63	0.35	0.77	3.782	4.5423	1.43	2.9	7.91	1.73873	2.16279	1.79917	3.71674	7.47431	2.02088	2.0333	1.8428	97	97	87	100	0	2	0	3
GAIT097	0	60	0	100	1.8	30.86	62.9	77.5	2	2	553	1.56	131.52	0.27	0.92	1.42	0.2	0.46	0.59	0.32	0.69	0.45	0.6	0.32	0.74	2.15033	3.76944	1.08	1.94	11.14	1.5351	1.81745	1.74348	2.73226	10.7767	1.7851	1.63944	1.91236	97	95	70	95	1	7	2	7
GAIT098	0	75	0	80	1.71	27.36	61.3	82.88	2	1	310.4	0.91	113.3	0.35	1.06	0.95	0.31	0.54	0.7	0.37	0.51	0.52	0.72	0.34	0.46	4.04887	6.65533	2.37	7.89	5.73	2.88779	3.61237	3.71312	7.66561	6.5041	3.71358	3.11482	4.33798	94	89	54	74	2	4	0.5	3
GAIT099	0	58	0	62.3	1.67	22.34	29.5	48.1	2	3	579	1.64	114.24	0.24	1.05	1.72	0.13	0.52	0.65	0.4	0.86	0.53	0.64	0.41	0.87	2.3856	7.49701	1.99	4.46	17.52	2.63226	2.81669	2.10772	4.16865	17.2717	2.05398	2.96721	1.98082	96	93	67	92	0.5	7	0.5	7
GAIT100	0	53	0	76.6	1.68	27.14	38.5	42.01	2	3	587.7	1.69	129.29	0.26	0.95	1.55	0.17	0.46	0.6	0.33	0.78	0.47	0.59	0.34	0.79	4.87059	8.55588	2.63	4.52	13.1	4.24779	5.21054	3.37051	4.75246	14.3613	4.79886	5.0996	3.62178	97	97	88	142	1	7	1	7
GAIT101	0	62	1	82.2	1.56	33.78	45.1	44.96	3	3	463.5	1.32	119.62	0.31	1	1.32	0.13	0.5	0.65	0.35	0.67	0.5	0.66	0.35	0.66	2.16054	4.52015	1.55	1.94	17.25	2.14448	2.27847	2.09395	2.51101	17.6815	2.01007	2.31167	1.99841	95	97	79	101	4	6	1	4
GAIT102	0	58	1	67.5	1.65	24.79	32	47.39	3	3	571.4	1.66	123.65	0.25	0.97	1.61	0.13	0.49	0.61	0.36	0.81	0.48	0.61	0.36	0.81	2.00489	6.47502	1.55	4.59	22.31	1.97815	2.43567	2.09816	4.60472	23.2146	2.02043	2.30709	1.96454	94	97	73	98	0	3	0	4
GAIT104	0	63	0	70.6	1.81	21.55	16.4	16.12	2	4	489.1	1.38	111.24	0.29	1.08	1.49	0.17	0.55	0.67	0.41	0.76	0.53	0.69	0.38	0.74	2.5745	5.02504	1.3	3.19	12.57	1.81777	1.87816	2.16047	3.17067	12.4934	1.79407	2.122	1.99401	96	93	104	105	3	7	2	3
GAIT107	0	54	1	55.9	1.72	18.9	28.3	34.47	2	3	536.9	1.51	120.73	0.23	0.99	1.5	0.13	0.5	0.61	0.38	0.75	0.49	0.62	0.38	0.75	2.46818	5.56387	1.75	2.37	17.08	2.27584	2.33317	2.37371	2.56729	19.0251	2.10318	2.54088	2.20853	98	87	80	113	0.5	3	0.5	4
GAIT108	0	73	1	82.9	1.64	30.71	48.1	61.82	2	2	351.7	1.01	118.3	0.35	1.02	1.02	0.23	0.51	0.67	0.34	0.51	0.5	0.69	0.33	0.51	2.26995	4.16977	1.57	5.67	8.51	2.17345	2.31171	2.99419	5.70612	7.21611	2.01257	2.18938	2.89088	96	92	89	103	0.5	3	0.5	3
GAIT109	0	63	1	66.6	1.61	25.85	47	60.84	2	2	459.3	1.29	118.54	0.29	1.01	1.3	0.16	0.5	0.66	0.36	0.66	0.51	0.65	0.36	0.64	2.15834	5.78535	1.72	3.07	12.28	2.0342	2.50261	1.67054	3.11392	12.3813	2.06765	2.71458	1.59362	94	92	88	108	0.5	5	2	4
GAIT110	0	55	0	65.4	1.83	19.53	37.6	39.89	2	3	513.2	1.45	113.7	0.27	1.05	1.54	0.16	0.53	0.66	0.39	0.77	0.53	0.66	0.39	0.76	2.44403	6.25318	2.15	3.45	12.78	2.0812	2.94865	1.8203	3.35761	13.1107	2.71321	2.72696	2.17921	96	97	72	82	2	4	2	3
GAIT111	0	61	1	73.4	1.44	35.64	55.1	55.71	2	2	363	1	120.81	0.32	1.01	1	0.15	0.56	0.62	0.38	0.54	0.45	0.71	0.3	0.46	11.4711	4.34074	1.4	2.79	13.94	2.05592	2.10686	1.70019	3.22008	13.4081	2.13374	1.94303	2.64285	93	94	92	102	0	7	0	3
GAIT112	0	51	0	78	1.67	27.97	67.2	42.42	2	3	435.3	1.23	115.42	0.33	1.04	1.29	0.27	0.54	0.67	0.37	0.66	0.5	0.7	0.35	0.62	4.29466	4.71927	1.34	3.62	6.91	2.18277	2.13022	2.47311	3.94812	6.60191	1.97435	1.99035	2.53292	95	93	48	62	2	3	1	3
GAIT113	0	74	0	92	1.78	29.04	32.5	44.87	2	3	354	1.02	101.05	0.35	1.19	1.22	0.2	0.59	0.77	0.42	0.6	0.6	0.77	0.42	0.62	2.77787	7.13787	2.19	5.4	13.23	3.09178	3.12677	2.41296	6.11618	11.892	2.38981	3.44679	2.39684	93	84	70	79	0	2	0	0.5
GAIT114	0	56	0	55.6	1.77	17.75	35.4	39.66	2	3	477.8	1.31	109.8	0.26	1.1	1.43	0.19	0.55	0.67	0.42	0.73	0.55	0.68	0.42	0.71	4.02715	9.49986	3.74	3.99	11.27	3.66859	5.03234	2.94344	4.25401	11.3536	4.29568	4.66928	3.01967	98		87		1	5	1	7
GAIT115	0	66	0	76	1.79	23.72	26.1	38.56	2	3	412.7	1.15	102.6	0.34	1.17	1.34	0.19	0.59	0.74	0.43	0.68	0.58	0.76	0.41	0.66	2.80537	5.65016	1.93	3.83	12.05	2.42128	2.78407	2.10612	3.7974	12.7146	2.4082	2.72783	2.19724	96	88	85	106	2	8	0.5	2
GAIT116	0	59	0	79.4	1.77	25.34	58	51.44	2	2	620.3	1.75	124.53	0.26	0.97	1.68	0.22	0.49	0.61	0.35	0.84	0.48	0.61	0.35	0.84	2.35296	5.21883	1.67	2.26	12.51	1.90892	2.42699	1.81867	2.56803	12.9609	2.14418	2.30877	2.0165	98	95	68	114	2	3	0.5	1
GAIT117	0	66	0	80	1.76	25.83	36.2	57.5	2	2	665.7	1.88	120.37	0.27	1	1.87	0.21	0.5	0.63	0.37	0.95	0.49	0.64	0.36	0.92	1.86355	4.38378	1.16	2.32	16.63	1.65373	1.66632	2.20485	2.73212	15.8899	1.75477	1.66649	1.93984	95	86	81	115	0	7	0	8
GAIT118	0	59	1	56.6	1.63	21.3	45.1	86.95	2	1	632.3	1.8	130.33	0.24	0.93	1.64	0.11	0.46	0.58	0.34	0.83	0.46	0.58	0.34	0.82	2.7407	6.30576	1.64	1.9	31.55	2.66223	3.02679	2.03261	3.09326	30.1217	2.47722	2.96362	1.96847	97	88	79	115	2	5	1	5
GAIT119	0	76	0	68	1.72	23.12	33.4	40.74	2	3	544.2	1.56	123.2	0.25	0.97	1.54	0.16	0.5	0.6	0.37	0.75	0.48	0.62	0.35	0.77	3.02112	6.01895	1.5	2.29	14.74	2.19211	2.77954	1.89914	3.48282	14.4171	2.52084	2.71944	1.89742	97	94	80	133	1	7	1	6
GAIT121	0	74	0	64.8	1.77	20.68	34.5	54.88	2	2	450.9	1.3	94.44	0.32	1.27	1.65	0.14	0.65	0.79	0.48	0.84	0.63	0.8	0.48	0.81	3.22082	8.61162	2.2	4.53	25.76	2.75152	3.35999	1.98651	4.25615	27.2854	2.94638	3.33155	2.81317	92	88	82	105	0.5	10	0.5	4
GAIT122	0	53	1	61	1.67	22	52.1	90.57	2	1	618.51	1.74	119.58	0.26	1	1.74	0.14	0.51	0.63	0.38	0.86	0.5	0.64	0.37	0.88	2.46476	4.89224	1.69	3.02	23.16	2.18025	2.16449	2.16907	3.14296	24.45	2.12333	2.39712	2.21859	99	91	69	96	0	3	0	3
GAIT123	0	78	0	87	1.68	30.82	53.1	69.94	2	2	542.9	1.57	121.18	0.31	0.99	1.55	0.23	0.5	0.64	0.35	0.76	0.49	0.65	0.34	0.8	2.71535	4.71441	1.93	2.77	9.98	2.51236	2.69151	2.72149	3.86979	10.8473	2.49765	2.59381	3.31519	95	95	80	103	0.5	5	0.5	5
GAIT124	0	60	1	79	1.71	26.95	38.1	39.1	2	3	468.3	1.32	107.14	0.31	1.12	1.48	0.17	0.56	0.72	0.41	0.75	0.56	0.72	0.4	0.73	3.3718	8.75024	2.81	4.9	12.17	3.20853	4.19712	2.7041	5.06003	12.2713	3.49349	3.99716	2.87823	96	91	74	89	0.5	0.5	3	0.5
GAIT127	0	65	1	67.6	1.7	23.39	50.3	71.53	2	2	439.8	1.28	112.71	0.32	1.07	1.35	0.1	0.54	0.69	0.38	0.69	0.52	0.7	0.37	0.67	2.80835	5.51765	1.53	3.64	24.54	1.97108	2.31277	2.06425	3.96515	26.0958	1.99079	2.47464	1.95659	94	92	84	92	0.5	1	1	1
GAIT128	0	69	1	63.7	1.51	27.94	44.9	79.7	2	2	558.8	1.61	133.34	0.22	0.9	1.46	0.16	0.46	0.56	0.34	0.72	0.44	0.57	0.33	0.73	2.73421	6.62036	1.37	2.81	15.86	1.83643	2.23363	2.25802	3.62808	15.4526	2.10238	2.22461	2.26157	95	95	85	126	0	0	5	5
GAIT129	0	62	1	41.1	1.59	16.26	23.7	29.1	3	4	490.48	1.4	113.91	0.22	1.06	1.47	0.16	0.53	0.64	0.41	0.74	0.53	0.64	0.42	0.73	3.54714	9.32028	3.47	4.81	19.34	3.78224	4.05619	3.10398	4.66228	17.6839	3.51195	4.25851	2.93644	95	91	90	94	1	9	1	10
GAIT131	0	58	0	83.3	1.71	28.42	48.1	62.54	2	2	537.06	1.57	125.11	0.3	0.96	1.47	0.25	0.47	0.63	0.33	0.76	0.49	0.63	0.33	0.74	2.72259	5.27678	1.65	5.19	8.49	2.55796	2.31146	2.67161	6.03994	9.10872	2.41553	2.57389	3.01115	93	93	79	95	1	3	1	4
GAIT133	0	71	1	56.2	1.56	23.09	33.9	45.71	2	3	441	1.26	121.12	0.28	0.99	1.24	0.12	0.49	0.64	0.36	0.63	0.5	0.63	0.36	0.61	2.67489	7.01288	1.99	4.32	21.94	2.50745	3.29417	2.42861	5.45379	22.9973	2.83531	3.02098	2.58657	96	88	93	123	0.5	7	4	10
GAIT135	0	68	0	72	1.74	23.78	40.6	65.01	2	2	386.4	1.09	113.9	0.29	1.05	1.14	0.16	0.54	0.66	0.39	0.56	0.52	0.68	0.37	0.59	3.66446	6.50144	2.65	6.26	9.46	2.79403	3.46573	3.07396	6.18807	9.36625	3.09273	3.19102	3.29068	93	86	92	116	0.5	3	0.5	3
GAIT136	0	59	0	86.7	1.71	29.82	62.2	74.97	2	2	626.6	1.85	157.23	0.25	0.75	1.37	0.22	0.37	0.51	0.25	0.68	0.39	0.5	0.26	0.73	4.00203	5.35765	1.92	3	9.77	3.18778	3.09454	3.60738	5.80116	12.4904	3.17936	3.14841	3.65225	96	97	70	103	1	4	1	5
GAIT137	0	71	1	64.9	1.64	24.1	46.3	73.72	2	2	394.4	1.12	112.33	0.29	1.06	1.21	0.17	0.53	0.69	0.39	0.6	0.54	0.68	0.39	0.6	4.9135	11.281	3.58	4.98	13.68	4.94865	5.67166	3.45437	6.46202	14.0909	4.60503	5.97602	3.73721	93	89	79	101	2	3	3	5
GAIT001	1	62	1	63.7	1.75	20.8	76.8	132	1		725.6	2.06	136.94	0.2	0.88	1.8	0.17	0.45	0.53	0.35	0.92	0.43	0.54	0.33	0.89	2.75182	5.62235	1.58	1.52	18.6	2.08127	2.31939	1.86369	2.03114	18.612	2.1967	2.18855	1.96734	97	97	66	132	0	1	0	1
GAIT002	1	57	1	76.7	1.71	26.2	84.8	123	1		573.9	1.65	123.39	0.25	0.97	1.62	0.12	0.48	0.62	0.35	0.78	0.5	0.6	0.37	0.83	2.96769	6.25033	1.4	2.33	14.32	1.99752	2.20192	2.33776	3.35627	15.4367	2.11888	2.22939	2.34498	97	98	62	83	0	0.5	0.5	0.5
GAIT004	1	52	1	84.9	1.73	28.4	72.8	97	1		596.8	1.67	129.67	0.28	0.93	1.55	0.15	0.46	0.6	0.33	0.77	0.46	0.6	0.32	0.78	1.73046	4.06268	1.26	2.5	18.96	1.68701	1.91738	1.70732	2.75383	19.7996	1.77068	1.74873	1.70082	98	96	83	82	0.5	1	0.5	1
GAIT005	1	65	0	89	1.8	27.5	78.9	136	2		752.6	2.18	140.29	0.25	0.86	1.85	0.13	0.41	0.56	0.3	0.89	0.45	0.55	0.31	0.97	4.63409	5.35495	1.94	2.03	23.88	2.50544	2.44499	2.88726	2.49908	25.4232	2.53184	2.81175	2.71915	99	98	83	112	0	1	0	0.5
GAIT006	1	41	1	68.6	1.72	23.3	77.9	105	2		756.3	2.16	139.06	0.2	0.86	1.86	0.08	0.44	0.53	0.33	0.94	0.42	0.54	0.33	0.92	2.82377	5.3845	1.56	1.54	33.4	1.88523	2.123	1.81051	2.18633	38.6516	1.98259	2.15205	1.84645	97	98	81	124	0.5	0	1	2
GAIT009	1	70	1	73.3	1.69	25.7	79.5	132	1		693.3	1.97	133.28	0.22	0.9	1.77	0.06	0.44	0.57	0.34	0.87	0.46	0.55	0.35	0.91	2.38086	6.13274	1.81	2.1	49.36	2.02608	2.5298	1.62957	2.35603	49.5783	1.93271	2.43331	1.58713	97	96	83	135	0	2	0	2
GAIT011	1	55	0	113.3	1.8	35	82.7	114	2		733.1	2.05	131.99	0.29	0.91	1.87	0.26	0.45	0.6	0.31	0.91	0.46	0.6	0.31	0.95	2.65656	6.14982	1.7	1.88	13.72	2.12419	2.27634	2.5311	2.65188	14.1199	2.43169	2.28212	2.27171	95	96	68	116	0	1	0	0.5
GAIT012	1	66	0	85	1.76	27.4	85.7	137	1		715	2.05	146.9	0.23	0.84	1.67	0.21	0.4	0.53	0.28	0.82	0.42	0.51	0.3	0.86	3.89433	6.35209	1.71	1.46	9.28	3.43151	4.03756	2.94263	3.26407	14.7667	3.63542	3.72857	3.30916	97	97	74	115	0.5	3	0.5	3
GAIT013	1	56	0	94.7	1.93	25.4	75.1	120	1		803	2.26	148.52	0.23	0.81	1.82	0.17	0.4	0.52	0.29	0.91	0.41	0.52	0.29	0.92	2.2769	4.36313	1.45	2.17	12.14	2.0239	1.84654	2.43958	2.54409	12.801	1.89467	1.81788	2.51772	95	95	98	131	0	0.5	0.5	1
GAIT014	1	59	0	102	1.82	30.8	78.1	134	2		673.5	1.91	124.45	0.27	0.97	1.84	0.19	0.48	0.62	0.35	0.91	0.48	0.61	0.35	0.93	2.17541	5.6138	1.59	3.07	15.65	2.19857	2.31397	2.07677	3.99827	14.2542	2.1071	2.36275	2.27257	98	98	54	79	0	0	0	0
GAIT016	1	60	0	74	1.72	25	75	106	1		707.8	2.02	140.12	0.24	0.86	1.73	0.2	0.42	0.55	0.31	0.86	0.44	0.54	0.32	0.87	2.76128	4.88819	1.85	2.23	12.63	2.16395	2.29197	2.19442	2.45049	12.6991	2.28666	2.33085	2.34212	97	98	59	60	0	0	0	0
GAIT022	1	55	0	94	1.81	28.7	80.9	118	1		716.9	2.04	132.39	0.24	0.91	1.84	0.2	0.45	0.57	0.33	0.92	0.45	0.57	0.33	0.93	1.87124	4.78955	1.33	1.6	11.42	1.94952	1.82481	1.9567	2.10483	10.7099	1.78717	2.0143	1.79874	97	97	68	97	0	1	0	2
GAIT024	1	69	0	94.6	1.77	30.2	79.2	120	2		719	2.05	139.24	0.24	0.87	1.77	0.23	0.43	0.55	0.31	0.88	0.43	0.55	0.31	0.89	2.7923	5.12216	2.56	1.59	11.47	2.87765	2.79454	2.87467	2.08867	11.9072	2.55842	2.90865	2.59337	96	96	57	84	0.5	1	0.5	1
GAIT026	1	60	0	71	1.72	24	73.2	104	2		718.3	2.07	138.47	0.21	0.86	1.79	0.18	0.43	0.54	0.33	0.9	0.44	0.54	0.33	0.9	2.12275	4.98815	1.6	1.62	14.92	2.14829	2.05429	2.1038	1.9083	15.2732	1.93467	1.98787	2.21739	98	98	85	113	0	1	0	1
GAIT029	1	64	0	80.8	1.78	25.6	73.9	141	1		822.9	2.36	151.41	0.23	0.8	1.88	0.17	0.4	0.51	0.29	0.95	0.39	0.51	0.28	0.92	3.49632	6.84051	1.67	2.36	15.54	3.22172	3.50122	3.4395	3.20341	17.6719	3.29888	3.26831	3.43425	98	99	66	111	0	0.5	0	1
GAIT030	1	60	0	77	1.8	23.9	77	132	2		751.2	2.2	139.74	0.22	0.87	1.88	0.2	0.44	0.54	0.32	0.94	0.42	0.54	0.32	0.95	3.36202	6.06929	2.04	3.8	15.32	2.78851	2.84243	2.90844	3.93284	19.5323	2.81624	2.88143	2.6423	97	98	71	109	0	0	0	0
GAIT031	1	64	0	81	1.75	26.4	72.8	115	2		748.04	2.19	148.4	0.24	0.81	1.76	0.14	0.41	0.52	0.29	0.89	0.4	0.52	0.28	0.88	2.64427	5.64946	1.72	1.83	24.43	2.42485	2.84614	2.45293	2.48914	27.5099	2.5702	2.79111	2.17031	96	97	64	137	1	3	1	4
GAIT032	1	57	1	77	1.71	26.3	84.6	121	2		613.5	1.74	135.46	0.24	0.89	1.54	0.17	0.44	0.57	0.32	0.77	0.45	0.56	0.33	0.78	2.71173	4.90824	1.78	1.58	11.58	2.0529	2.38288	2.10838	2.19001	12.6333	2.39271	2.28534	1.9964	97	97	75	85	0	0	0	0
GAIT033	1	69	0	78.3	1.67	28.1	74	118	2		754.1	2.11	131.66	0.24	0.93	1.93	0.18	0.46	0.58	0.33	0.96	0.46	0.57	0.34	0.96	3.38188	6.52687	1.85	1.7	17.65	3.27593	3.41943	3.40535	2.19361	18.3765	3.31972	3.64137	3.29393	96	96	63	121	0	2	0	2
GAIT034	1	61	1	67.1	1.6	26.4	73.3	111	2		643.4	1.84	135.7	0.21	0.89	1.64	0.14	0.45	0.54	0.34	0.83	0.44	0.56	0.33	0.81	1.90671	4.21913	1.2	1.41	16	1.73141	1.67948	1.9097	1.79316	17.6631	1.63684	1.78138	1.71846	98	98	49	74	0	2	0	2
GAIT035	1	74	1	78	1.59	31	80.3	155	1		649.8	1.59	124.98	0.27	0.96	1.52	0.12	0.48	0.61	0.35	0.76	0.48	0.62	0.34	0.76	1.70355	4.50887	1.13	1.56	20.14	1.6344	1.87907	1.8521	2.25563	21.5846	1.70381	1.78954	1.80438	97	97	71	111	0	1	0	1
GAIT036	1	60	0	78.5	1.73	26.4	70.5	109	2		731.1	2.08	130.45	0.22	0.93	1.91	0.17	0.47	0.57	0.35	0.96	0.45	0.58	0.35	0.95	2.6342	5.07411	1.63	2.17	17.31	2.12878	2.27348	2.2745	2.25029	16.0748	2.26363	2.27256	2.06874	97	97	55	74	0.5	2	0	2
GAIT037	1	70	0	78	1.76	25.2	73.5	114	2		780.6	2.25	150.82	0.22	0.8	1.78	0.17	0.4	0.51	0.29	0.91	0.4	0.51	0.29	0.88	2.7904	5.55104	2.29	2.33	16.71	2.78982	2.70529	2.73465	2.69979	17.18	2.52823	2.77652	2.78414	98	98	39	53	0	1	0	2
GAIT038	1	62	0	92	1.71	31.5	70.5	109	3		627.6	1.76	126.89	0.27	0.95	1.66	0.15	0.48	0.6	0.34	0.83	0.47	0.61	0.33	0.84	2.60887	5.1333	1.49	2.6	21.76	2.09536	2.22181	2.02852	2.73003	24.245	2.16422	2.27412	2.10215	97	98	66	100	0	1	0	1
GAIT040	1	67	0	74.4	1.73	24.9	75.7	127	2		692.9	1.96	138.65	0.22	0.87	1.71	0.17	0.44	0.54	0.32	0.86	0.43	0.55	0.32	0.84	2.53473	4.51381	1.55	1.55	14.61	2.19309	2.20617	2.19431	2.36248	15.0718	2.08859	2.07581	2.28955	97	98	53	76	0	0.5	0	0.5
GAIT041	1	59	1	79.8	1.66	29	74.6	106	2		599.3	1.73	136.03	0.23	0.88	1.51	0.25	0.44	0.56	0.32	0.75	0.44	0.55	0.33	0.77	2.41461	5.01087	1.8	3.03	7.26	2.11084	2.59298	2.08595	3.51954	7.49504	2.45222	2.18666	2.38133	98	97	62	82	0	0.5	0	0
GAIT042	1	68	1	56.2	1.5	25.1	81.4	160	1		661.8	1.9	138.33	0.21	0.87	1.65	0.13	0.44	0.54	0.33	0.83	0.43	0.55	0.32	0.82	1.78596	4.37607	1.32	1.24	20.18	1.78199	1.78433	1.88285	1.63772	19.8449	1.73592	1.71813	1.92745	97	97	74	121	0.5	1	0.5	1
GAIT043	1	69	1	59	1.62	22.5	75.4	104	1		679.6	1.94	148.14	0.21	0.81	1.57	0.14	0.4	0.52	0.29	0.78	0.41	0.51	0.3	0.79	2.54024	4.75594	1.44	2.2	20.23	2.11736	1.82172	2.27298	3.02111	21.792	1.95935	2.119	2.03311	96	98	64	98	0.5	4	0.5	4
GAIT046	1	57	0	85.7	1.73	28.8	75.2	94	2		601.1	1.71	133.29	0.26	0.9	1.54	0.28	0.45	0.58	0.33	0.77	0.45	0.58	0.32	0.77	2.33552	3.96984	1.75	2.5	5.43	2.21644	2.04632	2.33287	2.63264	4.93965	2.1666	2.20166	2.32349	97	96	51	69	0	0.5	0	0.5
GAIT047	1	60	0	80.3	1.68	28.5	85.8	115	2		674.8	1.92	147.53	0.23	0.83	1.57	0.24	0.41	0.52	0.3	0.78	0.4	0.53	0.28	0.78	3.13179	5.51836	2.15	1.67	8.97	2.98144	3.33216	2.70202	2.36471	8.79001	3.05543	3.13003	3.14785	95	93	56	95	1	3	1	3
GAIT048	1	61	0	108.1	1.76	34.9	76.6	78	2		665.4	1.87	136.85	0.26	0.88	1.64	0.19	0.44	0.57	0.31	0.82	0.43	0.57	0.31	0.82	2.92275	5.34477	1.93	2.48	15.64	2.3931	2.60407	2.65951	3.33489	15.017	3.06612	2.54133	2.9613	98	95	67	112	1	1	2	2
GAIT049	1	65	0	70.6	1.7	24.43	74.88	110	2		715.17	2.05	134.08	0.22	0.9	1.81	0.08	0.44	0.57	0.33	0.9	0.45	0.55	0.34	0.94	2.3281	4.64377	1.18	2.1	25.18	1.98836	1.88404	2.13297	3.2784	26.141	1.84602	1.94005	1.87561	98	98	54	72	0	0.5	0	0.5
GAIT050	1	69	0	84.2	1.74	27.97	70.32	104	2		657.59	1.86	128.42	0.23	0.94	1.73	0.18	0.47	0.58	0.35	0.87	0.46	0.58	0.35	0.87	2.11243	4.94641	1.45	1.76	13.85	2.08808	2.15447	2.11758	2.11915	14.6267	1.98173	2.17592	2.14268	98	98	75	114	0	1	0.5	3
GAIT051	1	64	1	58	1.5	25.78	89.86	144	2		535.4	1.57	128.83	0.23	0.94	1.46	0.12	0.49	0.56	0.38	0.77	0.44	0.6	0.33	0.7	5.06017	3.9666	1.11	2.52	17.18	1.40026	1.63752	1.74639	3.11397	15.8663	1.70326	1.32436	2.10102	98	97	60	68	0	0.5	0	0
GAIT052	1	63	1	61.5	1.7	21.28	77.63	113	1		651.77	1.85	134.97	0.23	0.89	1.64	0.14	0.44	0.56	0.33	0.83	0.45	0.56	0.33	0.82	2.09504	5.8566	1.5	1.89	17.28	2.10266	2.42705	1.91696	2.45086	18.0797	2.06806	2.38577	2.02885	98	98	54	82	0.5	0	0	0.5
GAIT053	1	53	0	79.7	1.75	26.02	84.85	117	1		684.98	1.92	118.58	0.26	1.01	1.93	0.14	0.51	0.63	0.38	0.98	0.5	0.64	0.37	0.96	2.27232	5.40192	1.85	2.08	20.46	2.28196	2.43009	2.04167	2.27168	20.876	2.05967	2.41429	2.09274	97	97	55	84	0.5	1	0.5	1
GAIT054	1	59	1	67.5	1.62	25.88	76.11	119	2		631.04	1.81	135.35	0.25	0.89	1.61	0.16	0.45	0.56	0.33	0.81	0.44	0.57	0.31	0.8	1.85682	3.72994	1.23	1.22	11.63	1.73726	1.6812	1.65385	1.68117	12.2894	1.68368	1.64691	1.87829	96	96	68	110	0	0.5	0	0.5
GAIT056	1	67	0	76	1.72	25.66	72.81	111	2		736.4	2.09	127.3	0.23	0.94	1.95	0.22	0.47	0.59	0.35	0.99	0.47	0.58	0.36	0.97	2.13081	5.5466	1.88	1.81	9.98	2.11811	2.40563	2.01528	2.46297	10.4523	2.06206	2.40766	1.99038	96	97	73	125	0	2	0	0.5

## Sheet: Sub-analysis COPD vs. Healthy
Subject	Group (0=COPD, 1=Healthy)	6MWD (m)	Walking speed (m/s)	Cadence(steps/min)	Double support time (s)	Stride time (s)	Stride length (m)	Step width (m)	L step time (s)	L stance time (s)	L swing time (s)	L step length (m)	R step time (s)	R stance time (s)	R swing time (s)	R step length (m)	COV cadence(steps/min)	COV double support time (s)	COV stride time (s)	COV stride length (m)	COV step width (m)	COV L step time (s)	COV L stance time (s)	COV L swing time (s)	COV L step length (m)	COV R step time (s)	COV R stance time (s)	COV R swing time (s)	COV R step length (m)	SpO2 PRE (%)	SpO2 POST (%)	HR PRE (bpm)	HR POST (bpm)	Dyspnoea PRE	Dyspnoea Post	Fatigue PRE	Fatigue POST
GAIT050	0	580.4	1.65	112.66	0.26	1.07	1.76	0.21	0.54	0.66	0.41	0.86	0.53	0.67	0.4	0.89	1.85754	4.44431	1.25	2.39	13.69	1.78242	1.9502	1.65051	2.57577	1.59571	1.71482	1.80096	2.66011	96	97	63	78	3	4	2	3
GAIT062	0	656.3	1.83	123.11	0.25	0.98	1.79	0.23	0.49	0.61	0.37	0.91	0.48	0.62	0.36	0.88	2.44822	5.82504	1.54	2.67	15.21	1.82057	2.26601	2.04211	3.20599	2.4062	2.19881	2.36654	2.9721	96	96	108	135	1	7	2	7
GAIT088	0	636.2	1.84	122.85	0.27	0.98	1.79	0.23	0.5	0.62	0.36	0.92	0.48	0.63	0.35	0.88	3.35732	4.33722	1.49	3.79	11.14	1.85946	1.91119	1.90988	3.62074	1.85588	2.05772	1.78229	3.85693	94	94	105	133	2	8	3	8
GAIT100	0	587.7	1.69	129.29	0.26	0.95	1.55	0.17	0.46	0.6	0.33	0.78	0.47	0.59	0.34	0.79	4.87059	8.55588	2.63	4.52	13.1	4.24779	5.21054	3.37051	4.75246	4.79886	5.0996	3.62178	5.0119	97	97	88	142	1	7	1	7
GAIT116	0	620.3	1.75	124.53	0.26	0.97	1.68	0.22	0.49	0.61	0.35	0.84	0.48	0.61	0.35	0.84	2.35296	5.21883	1.67	2.26	12.51	1.90892	2.42699	1.81867	2.56803	2.14418	2.30877	2.0165	2.6598	98	95	68	114	2	3	0.5	1
GAIT136	0	626.6	1.85	157.23	0.25	0.75	1.37	0.22	0.37	0.51	0.25	0.68	0.39	0.5	0.26	0.73	4.00203	5.35765	1.92	3	9.77	3.18778	3.09454	3.60738	5.80116	3.17936	3.14841	3.65225	5.34779	96	97	70	103	1	4	1	5
GAIT099	0	579	1.64	114.24	0.24	1.05	1.72	0.13	0.52	0.65	0.4	0.86	0.53	0.64	0.41	0.87	2.3856	7.49701	1.99	4.46	17.52	2.63226	2.81669	2.10772	4.16865	2.05398	2.96721	1.98082	5.11308	96	93	67	92	0.5	7	0.5	7
GAIT117	0	665.7	1.88	120.37	0.27	1	1.87	0.21	0.5	0.63	0.37	0.95	0.49	0.64	0.36	0.92	1.86355	4.38378	1.16	2.32	16.63	1.65373	1.66632	2.20485	2.73212	1.75477	1.66649	1.93984	2.45289	95	86	81	115	0	7	0	8
GAIT026	0	584	1.6	138.92	0.19	0.86	1.41	0.14	0.44	0.51	0.35	0.7	0.42	0.54	0.32	0.68	2.47399	7.79402	1.29	2.42	11.89	1.612	2.4615	1.5848	3.4547	1.94777	2.14326	1.66737	3.31175	96	98	70	86	0.5	1	0.5	1
GAIT043	0	580.5	1.57	138.05	0.26	0.87	1.33	0.18	0.44	0.56	0.31	0.68	0.43	0.57	0.3	0.68	3.30237	6.25584	2.61	4.76	12.19	3.43499	3.05307	3.45495	5.74977	3.06334	3.04214	3.2848	7.03404	94	98	82	105	1	2	0.5	3
GAIT068	0	578	1.68	129.66	0.24	0.93	1.57	0.17	0.47	0.58	0.34	0.77	0.46	0.59	0.34	0.79	2.2142	4.52123	1.22	1.91	15.7	1.74129	1.79464	1.92114	2.27053	1.69248	1.8383	1.56287	2.20309	94	94	91	116	0.5	7	0.5	4
GAIT118	0	632.3	1.8	130.33	0.24	0.93	1.64	0.11	0.46	0.58	0.34	0.83	0.46	0.58	0.34	0.82	2.7407	6.30576	1.64	1.9	31.55	2.66223	3.02679	2.03261	3.09326	2.47722	2.96362	1.96847	2.73195	97	88	79	115	2	5	1	5
GAIT122	0	618.51	1.74	119.58	0.26	1	1.74	0.14	0.51	0.63	0.38	0.86	0.5	0.64	0.37	0.88	2.46476	4.89224	1.69	3.02	23.16	2.18025	2.16449	2.16907	3.14296	2.12333	2.39712	2.21859	3.23303	99	91	69	96	0	3	0	3
GAIT078	0	620.3	1.75	137.33	0.27	0.87	1.53	0.15	0.44	0.57	0.3	0.77	0.44	0.57	0.3	0.76	2.99472	5.93558	2.2	2.96	22.34	2.95233	3.17684	3.03185	3.39703	2.98908	3.18207	3.0409	3.42793	93	95	61	93	0.5	5	0.5	5
GAIT002	1	573.9	1.65	123.39	0.25	0.97	1.62	0.12	0.48	0.62	0.35	0.78	0.5	0.6	0.37	0.83	2.96769	6.25033	1.4	2.33	14.32	1.99752	2.20192	2.33776	3.35627	2.11888	2.22939	2.34498	3.28158	97	98	62	83	0	0.5	0.5	0.5
GAIT004	1	596.8	1.67	129.67	0.28	0.93	1.55	0.15	0.46	0.6	0.33	0.77	0.46	0.6	0.32	0.78	1.73046	4.06268	1.26	2.5	18.96	1.68701	1.91738	1.70732	2.75383	1.77068	1.74873	1.70082	2.89593	98	96	83	82	0.5	1	0.5	1
GAIT032	1	613.5	1.74	135.46	0.24	0.89	1.54	0.17	0.44	0.57	0.32	0.77	0.45	0.56	0.33	0.78	2.71173	4.90824	1.78	1.58	11.58	2.0529	2.38288	2.10838	2.19001	2.39271	2.28534	1.9964	2.20284	97	97	75	85	0	0	0	0
GAIT034	1	643.4	1.84	135.7	0.21	0.89	1.64	0.14	0.45	0.54	0.34	0.83	0.44	0.56	0.33	0.81	1.90671	4.21913	1.2	1.41	16	1.73141	1.67948	1.9097	1.79316	1.63684	1.78138	1.71846	1.91807	98	98	49	74	0	2	0	2
GAIT035	1	649.8	1.59	124.98	0.27	0.96	1.52	0.12	0.48	0.61	0.35	0.76	0.48	0.62	0.34	0.76	1.70355	4.50887	1.13	1.56	20.14	1.6344	1.87907	1.8521	2.25563	1.70381	1.78954	1.80438	1.88496	97	97	71	111	0	1	0	1
GAIT038	1	627.6	1.76	126.89	0.27	0.95	1.66	0.15	0.48	0.6	0.34	0.83	0.47	0.61	0.33	0.84	2.60887	5.1333	1.49	2.6	21.76	2.09536	2.22181	2.02852	2.73003	2.16422	2.27412	2.10215	3.15701	97	98	66	100	0	1	0	1
GAIT041	1	599.3	1.73	136.03	0.23	0.88	1.51	0.25	0.44	0.56	0.32	0.75	0.44	0.55	0.33	0.77	2.41461	5.01087	1.8	3.03	7.26	2.11084	2.59298	2.08595	3.51954	2.45222	2.18666	2.38133	4.06503	98	97	62	82	0	0.5	0	0
GAIT042	1	661.8	1.9	138.33	0.21	0.87	1.65	0.13	0.44	0.54	0.33	0.83	0.43	0.55	0.32	0.82	1.78596	4.37607	1.32	1.24	20.18	1.78199	1.78433	1.88285	1.63772	1.73592	1.71813	1.92745	1.79313	97	97	74	121	0.5	1	0.5	1
GAIT046	1	601.1	1.71	133.29	0.26	0.9	1.54	0.28	0.45	0.58	0.33	0.77	0.45	0.58	0.32	0.77	2.33552	3.96984	1.75	2.5	5.43	2.21644	2.04632	2.33287	2.63264	2.1666	2.20166	2.32349	3.03196	97	96	51	69	0	0.5	0	0.5
GAIT048	1	665.4	1.87	136.85	0.26	0.88	1.64	0.19	0.44	0.57	0.31	0.82	0.43	0.57	0.31	0.82	2.92275	5.34477	1.93	2.48	15.64	2.3931	2.60407	2.65951	3.33489	3.06612	2.54133	2.9613	3.07883	98	95	67	112	1	1	2	2
GAIT050	1	657.59	1.86	128.42	0.23	0.94	1.73	0.18	0.47	0.58	0.35	0.87	0.46	0.58	0.35	0.87	2.11243	4.94641	1.45	1.76	13.85	2.08808	2.15447	2.11758	2.11915	1.98173	2.17592	2.14268	2.21524	98	98	75	114	0	1	0.5	3
GAIT051	1	535.4	1.57	128.83	0.23	0.94	1.46	0.12	0.49	0.56	0.38	0.77	0.44	0.6	0.33	0.7	5.06017	3.9666	1.11	2.52	17.18	1.40026	1.63752	1.74639	3.11397	1.70326	1.32436	2.10102	2.64592	98	97	60	68	0	0.5	0	0
GAIT052	1	651.77	1.85	134.97	0.23	0.89	1.64	0.14	0.44	0.56	0.33	0.83	0.45	0.56	0.33	0.82	2.09504	5.8566	1.5	1.89	17.28	2.10266	2.42705	1.91696	2.45086	2.06806	2.38577	2.02885	2.61292	98	98	54	82	0.5	0	0	0.5
GAIT054	1	631.04	1.81	135.35	0.25	0.89	1.61	0.16	0.45	0.56	0.33	0.81	0.44	0.57	0.31	0.8	1.85682	3.72994	1.23	1.22	11.63	1.73726	1.6812	1.65385	1.68117	1.68368	1.64691	1.87829	1.85468	96	96	68	110	0	0.5	0	0.5

## Sheet: Sub-analysis strength male
Subject	Muscle strenght (0=Low, 1=High)	Isokinetic PT (Nm)	Isokinetic PT %predicted	6MWD (m)	Walking speed (m/s)	Cadence(steps/min)	Double support time (s)	Stride time (s)	Stride length (m)	Step width (m)	L step time (s)	L stance time (s)	L swing time (s)	L step length (m)	R step time (s)	R stance time (s)	R swing time (s)	R step length (m)
GAIT023	0	122.1	68.21	506.1	1.42	115.33	0.28	1.04	1.46	0.18	0.52	0.66	0.38	0.74	0.52	0.66	0.38	0.74
GAIT044	0	78.9	55.18	451	1.27	123.68	0.3	0.96	1.23	0.2	0.48	0.64	0.33	0.62	0.49	0.63	0.34	0.61
GAIT046	0	103.7	57.93	459.6	1.3	110.75	0.28	1.08	1.41	0.21	0.55	0.68	0.4	0.71	0.54	0.68	0.4	0.7
GAIT058	0	83	46.37	492.6	1.43	116.19	0.3	1.04	1.45	0.21	0.53	0.66	0.37	0.78	0.51	0.67	0.36	0.69
GAIT060	0	61.9	34.58	362.8	1	97.18	0.32	1.24	1.24	0.27	0.63	0.77	0.47	0.63	0.61	0.79	0.44	0.61
GAIT071	0	94	65.73	509.1	1.42	115.78	0.27	1.04	1.49	0.15	0.52	0.65	0.38	0.73	0.52	0.66	0.38	0.75
GAIT073	0	124.7	69.67	445.3	1.29	112.19	0.28	1.08	1.37	0.15	0.53	0.67	0.4	0.68	0.54	0.67	0.4	0.7
GAIT082	0	82.9	57.97	432.7	1.23	103.91	0.26	1.16	1.41	0.15	0.57	0.71	0.44	0.71	0.59	0.71	0.45	0.71
GAIT086	0	109.8	61.34	549.1	1.55	129.51	0.27	0.93	1.43	0.17	0.47	0.6	0.33	0.74	0.46	0.61	0.32	0.7
GAIT090	0	96.7	54.02	504.7	1.42	113.09	0.27	1.07	1.51	0.25	0.52	0.67	0.39	0.75	0.54	0.66	0.41	0.76
GAIT099	0	124.4	66.88	579	1.64	114.24	0.24	1.05	1.72	0.13	0.52	0.65	0.4	0.86	0.53	0.64	0.41	0.87
GAIT112	0	118.6	63.76	435.3	1.23	115.42	0.33	1.04	1.29	0.27	0.54	0.67	0.37	0.66	0.5	0.7	0.35	0.62
GAIT115	0	115	64.25	412.7	1.15	102.6	0.34	1.17	1.34	0.19	0.59	0.74	0.43	0.68	0.58	0.76	0.41	0.66
GAIT117	0	122.8	68.6	665.7	1.88	120.37	0.27	1	1.87	0.21	0.5	0.63	0.37	0.95	0.49	0.64	0.36	0.92
GAIT121	0	97.2	67.97	450.9	1.3	94.44	0.32	1.27	1.65	0.14	0.65	0.79	0.48	0.84	0.63	0.8	0.48	0.81
GAIT123	0	96.7	67.62	542.9	1.57	121.18	0.31	0.99	1.55	0.23	0.5	0.64	0.35	0.76	0.49	0.65	0.34	0.8
GAIT131	0	123.3	66.29	537.06	1.57	125.11	0.3	0.96	1.47	0.25	0.47	0.63	0.33	0.76	0.49	0.63	0.33	0.74
GAIT135	0	90.5	50.56	386.4	1.09	113.9	0.29	1.05	1.14	0.16	0.54	0.66	0.39	0.56	0.52	0.68	0.37	0.59
GAIT062	1	155.6	83.66	656.3	1.83	123.11	0.25	0.98	1.79	0.23	0.49	0.61	0.37	0.91	0.48	0.62	0.36	0.88
GAIT100	1	131.5	70.7	587.7	1.69	129.29	0.26	0.95	1.55	0.17	0.46	0.6	0.33	0.78	0.47	0.59	0.34	0.79
GAIT020	1	173.2	85.32	503.8	1.42	112.7	0.29	1.07	1.52	0.25	0.53	0.68	0.39	0.76	0.53	0.68	0.39	0.75
GAIT034	1	144.5	99.66	428.6	1.27	106.12	0.34	1.13	1.43	0.14	0.55	0.74	0.39	0.45	0.58	0.73	0.4	0.98
GAIT056	1	157.7	84.79	483.5	1.35	112.98	0.3	1.06	1.43	0.18	0.53	0.68	0.38	0.71	0.53	0.68	0.38	0.72
GAIT084	1	129.8	76.81	498.6	1.41	116.26	0.27	1.03	1.46	0.19	0.52	0.65	0.38	0.72	0.51	0.66	0.38	0.74
GAIT110	1	142.7	80.62	513.2	1.45	113.7	0.27	1.05	1.54	0.16	0.53	0.66	0.39	0.77	0.53	0.66	0.39	0.76
GAIT113	1	110.2	77.06	354	1.02	101.05	0.35	1.19	1.22	0.2	0.59	0.77	0.42	0.6	0.6	0.77	0.42	0.62
GAIT119	1	116.4	81.4	544.2	1.56	123.2	0.25	0.97	1.54	0.16	0.5	0.6	0.37	0.75	0.48	0.62	0.35	0.77
GAIT050	1	157	84.41	580.4	1.65	112.66	0.26	1.07	1.76	0.21	0.54	0.66	0.41	0.86	0.53	0.67	0.4	0.89
GAIT088	1	149.8	83.69	636.2	1.84	122.85	0.27	0.98	1.79	0.23	0.5	0.62	0.36	0.92	0.48	0.63	0.35	0.88
GAIT116	1	162.4	87.31	620.3	1.75	124.53	0.26	0.97	1.68	0.22	0.49	0.61	0.35	0.84	0.48	0.61	0.35	0.84
GAIT136	1	134	72.04	626.6	1.85	157.23	0.25	0.75	1.37	0.22	0.37	0.51	0.25	0.68	0.39	0.5	0.26	0.73
GAIT040	1	137.9	77.04	444.9	1.3	103.87	0.35	1.15	1.51	0.2	0.57	0.75	0.4	0.77	0.58	0.75	0.41	0.74
GAIT045	1	107.9	75.46	504.8	1.41	114.07	0.26	1.05	1.48	0.22	0.53	0.65	0.4	0.72	0.52	0.66	0.39	0.76
GAIT070	1	169.5	94.69	450.4	1.32	108.61	0.33	1.11	1.46	0.2	0.55	0.72	0.39	0.73	0.55	0.71	0.39	0.74
GAIT074	1	116.7	81.61	475.9	1.34	118.38	0.28	1.02	1.35	0.18	0.5	0.65	0.37	0.66	0.51	0.64	0.37	0.7
GAIT076	1	132	92.31	546.4	1.63	122.56	0.27	0.98	1.58	0.18	0.49	0.62	0.35	0.8	0.49	0.62	0.35	0.79
GAIT080	1	141.6	79.11	558.4	1.6	118.77	0.25	1.01	1.61	0.19	0.51	0.63	0.38	0.81	0.5	0.63	0.38	0.8
GAIT087	1	140.2	78.32	567.7	1.66	121.44	0.28	1	1.63	0.27	0.49	0.64	0.35	0.81	0.49	0.63	0.35	0.83
GAIT091	1	132.3	74.75	430.3	1.25	110.2	0.33	1.1	1.36	0.16	0.54	0.72	0.37	0.66	0.55	0.7	0.39	0.71
GAIT093	1	179.7	96.61	541.7	1.55	118.6	0.31	1.01	1.56	0.17	0.5	0.67	0.34	0.79	0.51	0.66	0.36	0.78
GAIT095	1	166.4	92.96	551.5	1.6	122.82	0.27	0.98	1.55	0.23	0.51	0.61	0.36	0.8	0.47	0.63	0.35	0.77
GAIT097	1	203.8	113.86	553	1.56	131.52	0.27	0.92	1.42	0.2	0.46	0.59	0.32	0.69	0.45	0.6	0.32	0.74
GAIT098	1	109.5	76.57	310.4	0.91	113.3	0.35	1.06	0.95	0.31	0.54	0.7	0.37	0.51	0.52	0.72	0.34	0.46

## Sheet: Sub-analysis strength female
Subject	Muscle strength (0=Low, 1=High)	Isokinetic PT (Nm)	Isokinetic PT %predicted	6MWD (m)	Walking speed (m/s)	Cadence(steps/min)	Double support time (s)	Stride time (s)	Stride length (m)	Step width (m)	L step time (s)	L stance time (s)	L swing time (s)	L step length (m)	R step time (s)	R stance time (s)	R swing time (s)	R step length (m)
GAIT026	0	60.8	49.84	584	1.6	138.92	0.19	0.86	1.41	0.14	0.44	0.51	0.35	0.7	0.42	0.54	0.32	0.68
GAIT001	0	58.9	48.28	427.3	1.49	126.93	0.22	0.95	1.41	0.14	0.46	0.59	0.36	0.71	0.48	0.57	0.37	0.7
GAIT016	0	67.1	55	425.1	1.21	108.93	0.35	1.1	1.33	0.17	0.56	0.72	0.39	0.66	0.54	0.73	0.37	0.67
GAIT025	0	59.6	52.74	461.4	1.33	128.11	0.21	0.94	1.24	0.11	0.47	0.57	0.37	0.61	0.47	0.57	0.36	0.63
GAIT031	0	75.8	62.13	441.7	1.25	111.46	0.27	1.08	1.35	0.17	0.55	0.66	0.41	0.67	0.53	0.68	0.4	0.67
GAIT042	0	65.2	53.44	516.3	1.45	120.29	0.26	1	1.45	0.13	0.5	0.64	0.36	0.74	0.49	0.62	0.37	0.71
GAIT129	0	50.1	44.34	490.48	1.4	113.91	0.22	1.06	1.47	0.16	0.53	0.64	0.41	0.74	0.53	0.64	0.42	0.73
GAIT133	0	59.3	60.51	441	1.26	121.12	0.28	0.99	1.24	0.12	0.49	0.64	0.36	0.63	0.5	0.63	0.36	0.61
GAIT118	0	72.1	59.1	632.3	1.8	130.33	0.24	0.93	1.64	0.11	0.46	0.58	0.34	0.83	0.46	0.58	0.34	0.82
GAIT122	0	73.2	60	618.51	1.74	119.58	0.26	1	1.74	0.14	0.51	0.63	0.38	0.86	0.5	0.64	0.37	0.88
GAIT048	0	84.9	63.36	546.9	1.58	133.18	0.24	0.9	1.43	0.15	0.45	0.57	0.33	0.72	0.45	0.57	0.33	0.71
GAIT055	0	74.9	61.39	411.8	1.16	119.34	0.3	1.01	1.15	0.2	0.51	0.65	0.35	0.59	0.5	0.65	0.35	0.58
GAIT063	0	70.2	57.54	316.5	0.91	104.55	0.35	1.15	1.05	0.15	0.57	0.75	0.4	0.53	0.58	0.75	0.4	0.52
GAIT081	0	67.1	55	560.3	1.61	132.55	0.25	0.9	1.45	0.2	0.46	0.57	0.33	0.73	0.45	0.58	0.33	0.73
GAIT083	0	66.9	59.2	540.3	1.53	132.23	0.24	0.9	1.4	0.17	0.46	0.57	0.34	0.69	0.45	0.57	0.34	0.7
GAIT109	0	66.8	59.12	459.3	1.29	118.54	0.29	1.01	1.3	0.16	0.5	0.66	0.36	0.66	0.51	0.65	0.36	0.64
GAIT111	0	60.2	53.27	363	1	120.81	0.32	1.01	1	0.15	0.56	0.62	0.38	0.54	0.45	0.71	0.3	0.46
GAIT128	0	67.9	68.59	558.8	1.61	133.34	0.22	0.9	1.46	0.16	0.46	0.56	0.34	0.72	0.44	0.57	0.33	0.73
GAIT059	1	92.5	81.86	404.3	1.14	119.08	0.32	1.01	1.13	0.21	0.52	0.66	0.35	0.56	0.49	0.67	0.34	0.59
GAIT102	1	98.2	80.49	571.4	1.66	123.65	0.25	0.97	1.61	0.13	0.49	0.61	0.36	0.81	0.48	0.61	0.36	0.81
GAIT107	1	97.3	79.75	536.9	1.51	120.73	0.23	0.99	1.5	0.13	0.5	0.61	0.38	0.75	0.49	0.62	0.38	0.75
GAIT124	1	113.5	100.44	468.3	1.32	107.14	0.31	1.12	1.48	0.17	0.56	0.72	0.41	0.75	0.56	0.72	0.4	0.73
GAIT068	1	96.4	85.31	578	1.68	129.66	0.24	0.93	1.57	0.17	0.47	0.58	0.34	0.77	0.46	0.59	0.34	0.79
GAIT066	1	90.5	91.41	471.9	1.37	116.2	0.31	1.03	1.41	0.2	0.51	0.68	0.35	0.71	0.52	0.67	0.37	0.71
GAIT069	1	114.8	94.1	468.1	1.35	121.01	0.29	0.99	1.34	0.16	0.5	0.64	0.35	0.66	0.5	0.64	0.35	0.68
GAIT108	1	77.6	79.18	351.7	1.01	118.3	0.35	1.02	1.02	0.23	0.51	0.67	0.34	0.51	0.5	0.69	0.33	0.51

## Sheet: Sub-analysis COPD severity
Subject	Severity (0=mild-moderate, 1=severe-very severe)	FEV1%pred	6MWD (m)	Walking speed (m/s)	Cadence(steps/min)	Double support time (s)	Stride time (s)	Stride length (m)	Step width (m)	L step time (s)	L stance time (s)	L swing time (s)	L step length (m)	R step time (s)	R stance time (s)	R swing time (s)	R step length (m)
GAIT050	0	54.9	580.4	1.65	112.66	0.26	1.07	1.76	0.21	0.54	0.66	0.41	0.86	0.53	0.67	0.4	0.89
GAIT088	0	74	636.2	1.84	122.85	0.27	0.98	1.79	0.23	0.5	0.62	0.36	0.92	0.48	0.63	0.35	0.88
GAIT116	0	51.44	620.3	1.75	124.53	0.26	0.97	1.68	0.22	0.49	0.61	0.35	0.84	0.48	0.61	0.35	0.84
GAIT136	0	74.97	626.6	1.85	157.23	0.25	0.75	1.37	0.22	0.37	0.51	0.25	0.68	0.39	0.5	0.26	0.73
GAIT117	0	57.5	665.7	1.88	120.37	0.27	1	1.87	0.21	0.5	0.63	0.37	0.95	0.49	0.64	0.36	0.92
GAIT043	0	87.5	580.5	1.57	138.05	0.26	0.87	1.33	0.18	0.44	0.56	0.31	0.68	0.43	0.57	0.3	0.68
GAIT068	0	76.5	578	1.68	129.66	0.24	0.93	1.57	0.17	0.47	0.58	0.34	0.77	0.46	0.59	0.34	0.79
GAIT118	0	86.95	632.3	1.8	130.33	0.24	0.93	1.64	0.11	0.46	0.58	0.34	0.83	0.46	0.58	0.34	0.82
GAIT122	0	90.57	618.51	1.74	119.58	0.26	1	1.74	0.14	0.51	0.63	0.38	0.86	0.5	0.64	0.37	0.88
GAIT078	0	70.7	620.3	1.75	137.33	0.27	0.87	1.53	0.15	0.44	0.57	0.3	0.77	0.44	0.57	0.3	0.76
GAIT040	0	51.2	444.9	1.3	103.87	0.35	1.15	1.51	0.2	0.57	0.75	0.4	0.77	0.58	0.75	0.41	0.74
GAIT045	0	80.7	504.8	1.41	114.07	0.26	1.05	1.48	0.22	0.53	0.65	0.4	0.72	0.52	0.66	0.39	0.76
GAIT070	0	104.1	450.4	1.32	108.61	0.33	1.11	1.46	0.2	0.55	0.72	0.39	0.73	0.55	0.71	0.39	0.74
GAIT074	0	59	475.9	1.34	118.38	0.28	1.02	1.35	0.18	0.5	0.65	0.37	0.66	0.51	0.64	0.37	0.7
GAIT076	0	73.3	546.4	1.63	122.56	0.27	0.98	1.58	0.18	0.49	0.62	0.35	0.8	0.49	0.62	0.35	0.79
GAIT080	0	59.7	558.4	1.6	118.77	0.25	1.01	1.61	0.19	0.51	0.63	0.38	0.81	0.5	0.63	0.38	0.8
GAIT087	0	63.6	567.7	1.66	121.44	0.28	1	1.63	0.27	0.49	0.64	0.35	0.81	0.49	0.63	0.35	0.83
GAIT091	0	84.78	430.3	1.25	110.2	0.33	1.1	1.36	0.16	0.54	0.72	0.37	0.66	0.55	0.7	0.39	0.71
GAIT093	0	65.75	541.7	1.55	118.6	0.31	1.01	1.56	0.17	0.5	0.67	0.34	0.79	0.51	0.66	0.36	0.78
GAIT095	0	61.86	551.5	1.6	122.82	0.27	0.98	1.55	0.23	0.51	0.61	0.36	0.8	0.47	0.63	0.35	0.77
GAIT097	0	77.5	553	1.56	131.52	0.27	0.92	1.42	0.2	0.46	0.59	0.32	0.69	0.45	0.6	0.32	0.74
GAIT098	0	82.88	310.4	0.91	113.3	0.35	1.06	0.95	0.31	0.54	0.7	0.37	0.51	0.52	0.72	0.34	0.46
GAIT023	0	65.3	506.1	1.42	115.33	0.28	1.04	1.46	0.18	0.52	0.66	0.38	0.74	0.52	0.66	0.38	0.74
GAIT058	0	85.4	492.6	1.43	116.19	0.3	1.04	1.45	0.21	0.53	0.66	0.37	0.78	0.51	0.67	0.36	0.69
GAIT071	0	59.8	509.1	1.42	115.78	0.27	1.04	1.49	0.15	0.52	0.65	0.38	0.73	0.52	0.66	0.38	0.75
GAIT090	0	57.3	504.7	1.42	113.09	0.27	1.07	1.51	0.25	0.52	0.67	0.39	0.75	0.54	0.66	0.41	0.76
GAIT121	0	54.88	450.9	1.3	94.44	0.32	1.27	1.65	0.14	0.65	0.79	0.48	0.84	0.63	0.8	0.48	0.81
GAIT123	0	69.94	542.9	1.57	121.18	0.31	0.99	1.55	0.23	0.5	0.64	0.35	0.76	0.49	0.65	0.34	0.8
GAIT131	0	62.54	537.06	1.57	125.11	0.3	0.96	1.47	0.25	0.47	0.63	0.33	0.76	0.49	0.63	0.33	0.74
GAIT135	0	65.01	386.4	1.09	113.9	0.29	1.05	1.14	0.16	0.54	0.66	0.39	0.56	0.52	0.68	0.37	0.59
GAIT048	0	98.4	546.9	1.58	133.18	0.24	0.9	1.43	0.15	0.45	0.57	0.33	0.72	0.45	0.57	0.33	0.71
GAIT055	0	50.1	411.8	1.16	119.34	0.3	1.01	1.15	0.2	0.51	0.65	0.35	0.59	0.5	0.65	0.35	0.58
GAIT063	0	75	316.5	0.91	104.55	0.35	1.15	1.05	0.15	0.57	0.75	0.4	0.53	0.58	0.75	0.4	0.52
GAIT066	0	56.8	471.9	1.37	116.2	0.31	1.03	1.41	0.2	0.51	0.68	0.35	0.71	0.52	0.67	0.37	0.71
GAIT069	0	69.8	468.1	1.35	121.01	0.29	0.99	1.34	0.16	0.5	0.64	0.35	0.66	0.5	0.64	0.35	0.68
GAIT081	0	72.7	560.3	1.61	132.55	0.25	0.9	1.45	0.2	0.46	0.57	0.33	0.73	0.45	0.58	0.33	0.73
GAIT083	0	51.7	540.3	1.53	132.23	0.24	0.9	1.4	0.17	0.46	0.57	0.34	0.69	0.45	0.57	0.34	0.7
GAIT108	0	61.82	351.7	1.01	118.3	0.35	1.02	1.02	0.23	0.51	0.67	0.34	0.51	0.5	0.69	0.33	0.51
GAIT109	0	60.84	459.3	1.29	118.54	0.29	1.01	1.3	0.16	0.5	0.66	0.36	0.66	0.51	0.65	0.36	0.64
GAIT111	0	55.71	363	1	120.81	0.32	1.01	1	0.15	0.56	0.62	0.38	0.54	0.45	0.71	0.3	0.46
GAIT127	0	71.53	439.8	1.28	112.71	0.32	1.07	1.35	0.1	0.54	0.69	0.38	0.69	0.52	0.7	0.37	0.67
GAIT128	0	79.7	558.8	1.61	133.34	0.22	0.9	1.46	0.16	0.46	0.56	0.34	0.72	0.44	0.57	0.33	0.73
GAIT137	0	73.72	394.4	1.12	112.33	0.29	1.06	1.21	0.17	0.53	0.69	0.39	0.6	0.54	0.68	0.39	0.6
GAIT029	0	60.8	493.2	1.43	131.23	0.29	0.93	1.27	0.25	0.47	0.59	0.32	0.66	0.45	0.62	0.3	0.65
GAIT064	0	88.2	417.2	1.22	106.21	0.36	1.13	1.37	0.28	0.56	0.74	0.39	0.69	0.57	0.75	0.39	0.69
GAIT062	1	49.2	656.3	1.83	123.11	0.25	0.98	1.79	0.23	0.49	0.61	0.37	0.91	0.48	0.62	0.36	0.88
GAIT100	1	42.01	587.7	1.69	129.29	0.26	0.95	1.55	0.17	0.46	0.6	0.33	0.78	0.47	0.59	0.34	0.79
GAIT099	1	48.1	579	1.64	114.24	0.24	1.05	1.72	0.13	0.52	0.65	0.4	0.86	0.53	0.64	0.41	0.87
GAIT026	1	34.4	584	1.6	138.92	0.19	0.86	1.41	0.14	0.44	0.51	0.35	0.7	0.42	0.54	0.32	0.68
GAIT020	1	34.9	503.8	1.42	112.7	0.29	1.07	1.52	0.25	0.53	0.68	0.39	0.76	0.53	0.68	0.39	0.75
GAIT034	1	30.6	428.6	1.27	106.12	0.34	1.13	1.43	0.14	0.55	0.74	0.39	0.45	0.58	0.73	0.4	0.98
GAIT056	1	36.4	483.5	1.35	112.98	0.3	1.06	1.43	0.18	0.53	0.68	0.38	0.71	0.53	0.68	0.38	0.72
GAIT084	1	26.4	498.6	1.41	116.26	0.27	1.03	1.46	0.19	0.52	0.65	0.38	0.72	0.51	0.66	0.38	0.74
GAIT110	1	39.89	513.2	1.45	113.7	0.27	1.05	1.54	0.16	0.53	0.66	0.39	0.77	0.53	0.66	0.39	0.76
GAIT113	1	44.87	354	1.02	101.05	0.35	1.19	1.22	0.2	0.59	0.77	0.42	0.6	0.6	0.77	0.42	0.62
GAIT119	1	40.74	544.2	1.56	123.2	0.25	0.97	1.54	0.16	0.5	0.6	0.37	0.75	0.48	0.62	0.35	0.77
GAIT044	1	46.2	451	1.27	123.68	0.3	0.96	1.23	0.2	0.48	0.64	0.33	0.62	0.49	0.63	0.34	0.61
GAIT046	1	32.6	459.6	1.3	110.75	0.28	1.08	1.41	0.21	0.55	0.68	0.4	0.71	0.54	0.68	0.4	0.7
GAIT060	1	33	362.8	1	97.18	0.32	1.24	1.24	0.27	0.63	0.77	0.47	0.63	0.61	0.79	0.44	0.61
GAIT073	1	36.9	445.3	1.29	112.19	0.28	1.08	1.37	0.15	0.53	0.67	0.4	0.68	0.54	0.67	0.4	0.7
GAIT082	1	25.3	432.7	1.23	103.91	0.26	1.16	1.41	0.15	0.57	0.71	0.44	0.71	0.59	0.71	0.45	0.71
GAIT086	1	39.4	549.1	1.55	129.51	0.27	0.93	1.43	0.17	0.47	0.6	0.33	0.74	0.46	0.61	0.32	0.7
GAIT112	1	42.42	435.3	1.23	115.42	0.33	1.04	1.29	0.27	0.54	0.67	0.37	0.66	0.5	0.7	0.35	0.62
GAIT115	1	38.56	412.7	1.15	102.6	0.34	1.17	1.34	0.19	0.59	0.74	0.43	0.68	0.58	0.76	0.41	0.66
GAIT001	1	35.74	427.3	1.49	126.93	0.22	0.95	1.41	0.14	0.46	0.59	0.36	0.71	0.48	0.57	0.37	0.7
GAIT016	1	26.8	425.1	1.21	108.93	0.35	1.1	1.33	0.17	0.56	0.72	0.39	0.66	0.54	0.73	0.37	0.67
GAIT025	1	48.8	461.4	1.33	128.11	0.21	0.94	1.24	0.11	0.47	0.57	0.37	0.61	0.47	0.57	0.36	0.63
GAIT031	1	25.2	441.7	1.25	111.46	0.27	1.08	1.35	0.17	0.55	0.66	0.41	0.67	0.53	0.68	0.4	0.67
GAIT037	1	36.6	461	1.29	116.98	0.25	1.03	1.32	0.15	0.52	0.63	0.4	0.68	0.51	0.65	0.38	0.65
GAIT042	1	45.4	516.3	1.45	120.29	0.26	1	1.45	0.13	0.5	0.64	0.36	0.74	0.49	0.62	0.37	0.71
GAIT057	1	47.8	462.2	1.31	118.37	0.28	1.02	1.33	0.2	0.51	0.65	0.37	0.68	0.51	0.65	0.37	0.66
GAIT059	1	44.5	404.3	1.14	119.08	0.32	1.01	1.13	0.21	0.52	0.66	0.35	0.56	0.49	0.67	0.34	0.59
GAIT101	1	44.96	463.5	1.32	119.62	0.31	1	1.32	0.13	0.5	0.65	0.35	0.67	0.5	0.66	0.35	0.66
GAIT102	1	47.39	571.4	1.66	123.65	0.25	0.97	1.61	0.13	0.49	0.61	0.36	0.81	0.48	0.61	0.36	0.81
GAIT107	1	34.47	536.9	1.51	120.73	0.23	0.99	1.5	0.13	0.5	0.61	0.38	0.75	0.49	0.62	0.38	0.75
GAIT124	1	39.1	468.3	1.32	107.14	0.31	1.12	1.48	0.17	0.56	0.72	0.41	0.75	0.56	0.72	0.4	0.73
GAIT129	1	29.1	490.48	1.4	113.91	0.22	1.06	1.47	0.16	0.53	0.64	0.41	0.74	0.53	0.64	0.42	0.73
GAIT133	1	45.71	441	1.26	121.12	0.28	0.99	1.24	0.12	0.49	0.64	0.36	0.63	0.5	0.63	0.36	0.61
GAIT104	1	16.12	489.1	1.38	111.24	0.29	1.08	1.49	0.17	0.55	0.67	0.41	0.76	0.53	0.69	0.38	0.74
GAIT114	1	39.66	477.8	1.31	109.8	0.26	1.1	1.43	0.19	0.55	0.67	0.42	0.73	0.55	0.68	0.42	0.71
